# Supplementary material for: Dealing with false positive risk as an indicator of misperceived effectiveness of conservation interventions
Source: PLoS One. 2021 Aug 5;16(8):e0255784. doi: 10.1371/journal.pone.0255784 (PMC8342041; doi:10.1371/journal.pone.0255784)
Supplement: S1 Data — (XLS) [file pone.0255784.s001.xls]

## Sheet: dataset
Literature	Species	Species category	Country	Intervention	Metric	Eff measure	p value	Reported effectiveness	Mean treat	Mean control	N treat	N control	SD treat	SD control	pooled SD	Eff size - Cohen's d	t test - indep or paired	t value - QuickCalcs	p value of t test - QuickCalcs	False positive risk at p(H1) = 0.5
Acorn and Dorrance 1994	coyote	mesopredators	Canada	reduction-aimed	No. killed/farm	no test	none	effective	4.54545	30.5455	11	11	8.50134	37.1466	26.9457	-0.964902	paired	2.7945	0.019	0.1048
Angst 2001	Eurasian lynx	large predators	Switzerland	reduction-aimed	No. killed/enclosure	no test	none	effective	0	3	5	5	0	3.08221	2.17945	-1.37649	paired	2.1764	0.0951	0.2996
Bariyanga et al. 2016	impala	ungulates	Rwanda	addition-aimed	encounter rate/survey	Mann-Whitney test	0.22	ineffective	3.9	5.28	30	30	3.72451	4.60087	4.18569	-0.329695	independent	1.2777	0.2065	0.4704
Bariyanga et al. 2016	topi	ungulates	Rwanda	addition-aimed	encounter rate/survey	Mann-Whitney test	0.56	ineffective	0.22	0.23	30	30	0.438178	0.438178	0.438178	-0.0228218	independent	0.088	0.9302	0.6658
Bariyanga et al. 2016	waterbuck	ungulates	Rwanda	addition-aimed	encounter rate/survey	Mann-Whitney test	0.009	ineffective	0.07	0.76	30	30	0.219089	1.75271	1.249	-0.552442	independent	2.1427	0.0363	0.1772
Bariyanga et al. 2016	zebra	ungulates	Rwanda	addition-aimed	encounter rate/survey	Mann-Whitney test	0.001	ineffective	0.61	4.08	30	30	0.876356	3.5602	2.59259	-1.33843	independent	5.1828	0.0001	0.0001
Bariyanga et al. 2016	impala	ungulates	Rwanda	addition-aimed	density, ind/km2/yr	no test	none	ineffective	153.25	143.067	36	54.3333	163.386	177.738	172.195	0.0591385	independent	0.2748	0.7841	0.6582
Bariyanga et al. 2016	zebra	ungulates	Rwanda	addition-aimed	density, ind/km2/yr	no test	none	ineffective	22.3	94.3667	12	38	17.3427	91.6935	80.9312	-0.890468	independent	2.6894	0.0098	0.0623
Conner et al. 2010	carnivores in general	others	USA	addition-aimed	daily nest survival	no test	none	ineffective	0.926	0.93	212	323	0.0873613	0.089861	0.0888799	-0.0450046	independent	0	1	0.7012
Dorrance and Bourne 1980	coyote	mesopredators	Canada	reduction-aimed	loss/farm	no test	none	effective	2	9.13333	5	5	1.58114	8.16701	5.88218	-1.2127	paired	1.8391	0.1397	0.3746
Erdogan 2019	honey bee	others	Turkey	addition-aimed	honey yield kg/colony, design E1	no test	none	ineffective	14.05	21.55	9	9	3.42	4.62	4.06453	-1.84523	independent	3.9143	0.0012	0.0078
Erdogan 2019	honey bee	others	Turkey	addition-aimed	honey yield kg/colony, design E2	no test	none	ineffective	16.45	21.55	9	9	3.84	4.62	4.24794	-1.20058	independent	2.5468	0.0215	0.1082
Erdogan 2019	honey bee	others	Turkey	addition-aimed	honey yield kg/colony, design E3	no test	none	ineffective	18.33	21.55	9	9	5.04	4.62	4.83456	-0.666037	independent	1.4129	0.1768	0.4313
Gallagher and Prince 2003	white-tailed deer	ungulates	USA	reduction-aimed	corn volume eaten/test period	test unknown	< 0.001	effective	0.0433333	2.25	3	3	0.0378594	0.034641	0.0362859	-60.8133	independent	76.5566	0.0001	0.0001
Gates et al. 1978	coyote	mesopredators	USA	reduction-aimed	No. killed/day	no test	none	effective	0	0.96	25	25	0	1.0198	0.72111	-1.33128	independent	4.71	0.0001	0.0001
Geller 2012c	raccoon	mesopredators	USA	reduction-aimed	No. predated nests/yr	Fisher's exact test	< 0.001	effective	2.66667	11	3	3	3.78594	2	3.02765	-2.75241	independent	3.3668	0.0281	0.0962
Honda et al. 2009	Japanese hare	small herbivores	Japan	reduction-aimed	No. species records/fence type	no test	none	effective	0	18	2	2	0	21.2132	15	-1.2	independent	1.2002	0.3529	0.5064
Honda et al. 2009	raccoon dog	mesopredators	Japan	reduction-aimed	No. species records/fence type	no test	none	effective	0	27	3	3	0	37.51	26.5236	-1.01796	independent	1.2467	0.2805	0.4896
Honda et al. 2009	red fox	mesopredators	Japan	reduction-aimed	No. species records/fence type	no test	none	effective	0	8.5	2	2	0	9.19239	6.5	-1.30769	independent	1.308	0.321	0.4836
Honda et al. 2009	Japanese marten	mesopredators	Japan	reduction-aimed	No. species records/fence type	no test	none	effective	0	29	2	2	0	39.598	28	-1.03571	independent	1.0357	0.4092	0.5404
Honda et al. 2009	masked palm civet	mesopredators	Japan	reduction-aimed	No. species records/fence type	no test	none	effective	0	14.5	2	2	0	10.6066	7.5	-1.93333	independent	1.9327	0.193	0.3598
Honda et al. 2009	Japanese badger	mesopredators	Japan	reduction-aimed	No. species records/fence type	no test	none	effective	0	3.5	2	2	0	3.53553	2.5	-1.4	independent	1.3982	0.2969	0.4647
Honda et al. 2009	wild boar	ungulates	Japan	reduction-aimed	No. species records/fence type	no test	none	effective	0	37.5	2	2	0	44.5477	31.5	-1.19048	independent	1.1904	0.356	0.5084
Honda et al. 2009	sika deer	ungulates	Japan	reduction-aimed	No. species records/fence type	no test	none	effective	0	17	2	2	0	19.799	14	-1.21429	independent	1.2142	0.3486	0.5035
Honda et al. 2011	raccoon dog	mesopredators	Japan	reduction-aimed	No. species records/site	no test	none	effective	0.333333	7	3	3	0.57735	7	4.96655	-1.34231	independent	1.6448	0.1754	0.3877
Honda et al. 2011	red fox	mesopredators	Japan	reduction-aimed	No. species records/site	no test	none	effective	0	9.5	2	2	0	7.77817	5.5	-1.72727	independent	1.7269	0.2263	0.398
Honda et al. 2011	wild boar	ungulates	Japan	reduction-aimed	No. species records/site	no test	none	effective	0	5.66667	3	3	0	3.21455	2.27303	-2.493	independent	3.0594	0.0377	0.125
Honda et al. 2011	sika deer	ungulates	Japan	reduction-aimed	No. species records/site	no test	none	effective	0.666667	124.333	3	3	1.1547	62.0672	43.8957	-2.81728	independent	3.4501	0.0261	0.09
Howard 1991	mule deer - adult, modified netwire	ungulates	USA	reduction-aimed	No. crossings/yr	z test	none	ineffective	53.5	72.25	4	4	35.0666	32.1494	33.6396	-0.557378	independent	0.7882	0.4606	0.5922
Howard 1991	mule deer - immature, modified netwire	ungulates	USA	reduction-aimed	No. crossings/yr	z test	< 0.05	effective	13	37.25	4	4	12.2746	33.5894	25.2875	-0.958971	independent	1.3562	0.2238	0.4568
Howard 1991	mule deer - adult, 7-strand fence	ungulates	USA	reduction-aimed	No. crossings/yr	z test	< 0.05	effective	11.25	75.25	4	4	11.9548	15.4137	13.7931	-4.64	independent	6.5639	0.0006	0.0027
Howard 1991	mule deer - immature, 7-strand netwire	ungulates	USA	reduction-aimed	No. crossings/yr	z test	< 0.05	effective	0.75	27.5	4	4	0.957427	16.6032	11.7597	-2.27471	independent	3.2175	0.0182	0.0751
Huygens and Hayashi 1999	Asiatic black bear	large predators	Japan	reduction-aimed	No. occasions/record type	no test	none	effective	0	2.55556	9	9	0	2.35112	1.66249	-1.53718	independent	3.2681	0.0048	0.0288
Hygnstrom and Craven 1988	white-tailed deer and mule deer	ungulates	USA	reduction-aimed	yield loss, PB fence	Tukey's HSD test	< 0.001	effective	204	3107	11	11	311.763	2550.48	1816.89	-1.59779	independent	3.7471	0.0013	0.0088
Hygnstrom and Craven 1988	white-tailed deer and mule deer	ungulates	USA	reduction-aimed	yield loss, VGS fence	Tukey's HSD test	< 0.001	effective	275	2526	15	15	426.028	2308.3	1659.78	-1.3562	independent	3.7141	0.0009	0.0067
Hygnstrom and Craven 1988	white-tailed deer and mule deer	ungulates	USA	reduction-aimed	yield loss, GG fence	Tukey's HSD test	< 0.001	effective	353	2942	10	10	420.583	1985.91	1435.4	-1.80368	independent	4.0332	0.0008	0.0054
Ivan and Murphy 2005	mammalian predators	others	USA	addition-aimed	nest success	no test	none	effective	0.66	0.32	65	310	0.620794	0.598632	0.602492	0.564323	independent	4.1299	0.0001	0.0002
Karhu and Anderson 2006	elk/red deer	ungulates	USA	addition-aimed	% crossings/fence type	chi-square	< 0.001	effective	79.1	20.9	3	3	20.7516	20.7516	20.7516	2.8046	independent	3.4352	0.0264	0.0909
Karhu and Anderson 2006	mule deer	ungulates	USA	addition-aimed	% crossings/fence type	chi-square	0.8	effective	95.8667	4.13333	3	3	3.69098	3.69098	3.69098	24.8534	independent	30.4493	0.0001	0.0001
Karhu and Anderson 2006	pronghorn	ungulates	USA	addition-aimed	% crossings/fence type	chi-square	< 0.001	effective	79.6	20.4	3	3	25.1096	25.1096	25.1096	2.35767	independent	2.8875	0.0447	0.1447
Kistler et al. 2013	stone marten	mesopredators	Switzerland	reduction-aimed	No. passes/night, 2-strand fence	no test	none	effective	0.154762	1.89286	7	9	0.976408	2.03571	1.66633	-1.04307	independent	2.0672	0.0577	0.2254
Kistler et al. 2013	stone marten	mesopredators	Switzerland	reduction-aimed	No. passes/night, 3-strand fence	no test	none	effective	0	1.89286	10	9	0	2.03571	1.39649	-1.35544	independent	2.9394	0.0092	0.0527
LaGrange et al. 1995	mallard, mammalian predators	others	USA	addition-aimed	nest success/yr	t test	0.0023	effective	42	10.25	8	12	22.0195	10.3232	15.9274	1.99343	independent	4.3676	0.0004	0.0028
LaGrange et al. 1995	blue-winged teal, mammalian predators	others	USA	addition-aimed	nest success/yr	t test	0.0057	effective	26.875	14.5	8	12	13.9636	8.6287	11.0148	1.12349	independent	2.4627	0.0241	0.1205
Linhart et al. 1982	coyote	mesopredators	USA	reduction-aimed	No. killed/fence type	no test	none	effective	3	11.6	8	5	3.96412	4.97996	4.36098	-1.97203	independent	3.4611	0.0053	0.0288
Ludlam and Magoulick 2009	fish and crayfish	aquatic spp.	USA	addition-aimed	chlorophyll a, June	no test	none	effective	1.37	1.11	8	8	0.282843	0.254558	0.269072	0.966282	independent	1.9591	0.0703	0.2573
Ludlam and Magoulick 2009	fish and crayfish	aquatic spp.	USA	addition-aimed	chlorophyll a, Aug	no test	none	effective	2.04	1.26	8	8	0.480833	0.254558	0.384708	2.02751	independent	4.0764	0.0011	0.0069
Ludlam and Magoulick 2009	fish and crayfish	aquatic spp.	USA	addition-aimed	sediment org matter, June	no test	none	effective	0.64	0.38	8	8	0.19799	0	0.14	1.85714	independent	3.677	0.0025	0.0151
Ludlam and Magoulick 2009	fish and crayfish	aquatic spp.	USA	addition-aimed	sediment org matter, Aug	no test	none	effective	1.1	0.41	8	8	0.16	0.113137	0.138564	4.97965	independent	10.0513	0.0001	0.0001
Ludlam and Magoulick 2009	fish and crayfish	aquatic spp.	USA	addition-aimed	sediment dry mass, June	no test	none	effective	3.26	1.22	8	8	1.83848	0.735391	1.40014	1.45699	independent	2.9094	0.0114	0.0615
Ludlam and Magoulick 2009	fish and crayfish	aquatic spp.	USA	addition-aimed	sediment dry mass, Aug	no test	none	effective	4.87	1.74	8	8	2.46073	1.21622	1.94093	1.61263	independent	3.2241	0.0061	0.0349
Ludlam and Magoulick 2009	fish and crayfish	aquatic spp.	USA	addition-aimed	chironomid density, Aug	no test	none	effective	0.25	0.04	8	8	0.141421	0.0282843	0.10198	2.05922	independent	4.1485	0.001	0.0063
Malpas et al. 2013	fox and badger	mesopredators	UK	addition-aimed	productivity	no test	none	effective	0.79	0.23	385	393	2.55078	1.3877	2.04756	0.273497	independent	3.8135	0.0001	0.0002
Malpas et al. 2013	fox and badger	mesopredators	UK	addition-aimed	hatching success	no test	none	effective	84	34	68	104	65.9697	112.178	96.6417	0.517375	independent	3.3175	0.0011	0.0093
Mayer and Ryan 1991	carnivores in general	others	USA	addition-aimed	nest survival rate	t test	0.025	effective	0.6	0.35	9	45	0.41	0.27	0.295882	0.844931	independent	2.3139	0.0247	0.1327
Mayer and Ryan 1991	carnivores in general	others	USA	addition-aimed	chick survival rate	t test	0.077	effective	0.51	0.33	9	45	0.26	0.26	0.26	0.692308	independent	1.896	0.0635	0.257
Mayer and Ryan 1991	carnivores in general	others	USA	addition-aimed	chicks fledged/pair	t test	0.051	effective	1.18	0.65	9	45	1	0.66	0.722794	0.733266	independent	2.0081	0.0498	0.2197
McKillop and Wilson 1987	European rabbit	small herbivores	UK	reduction-aimed	No. animals, FN fence	t test	not reported	effective	7.15	42.7	7	7	3.4	20.1	14.4147	-2.46622	paired	4.6139	0.0006	0.0036
McKillop and Wilson 1987	European rabbit	small herbivores	UK	reduction-aimed	No. animals, LS fence	t test	not reported	effective	13.85	48	7	7	9.25	12	10.7136	-3.18754	paired	5.9633	0.0001	0.0002
McKillop and Wilson 1987	European rabbit	small herbivores	UK	reduction-aimed	No. animals, FN on/off fence	t test	not reported	effective	15.9	27	7	7	18.1	19.2	18.6581	-0.594916	paired	1.113	0.2875	0.5199
McKillop and Wilson 1987	European rabbit	small herbivores	UK	reduction-aimed	No. animals, LS on/off fence	t test	not reported	ineffective	20	19.9	7	7	16.6	9	13.3522	0.00748943	paired	0.014	0.9891	0.6666
McKillop and Wilson 1999	European rabbit	small herbivores	UK	reduction-aimed	No. animals, FN fence	t test	not reported	effective	6	37.5	4	4	3.2	20	14.322	-2.19941	paired	3.1104	0.0208	0.0846
McKillop and Wilson 1999	European rabbit	small herbivores	UK	reduction-aimed	No. animals, LS fence	t test	not reported	effective	7.3	33	3	3	2.59808	9.87269	7.21873	-3.56019	paired	4.3612	0.0121	0.0437
Mertens et al. 2002	brown bear and wolf	large predators	Romania	reduction-aimed	No. kills/day/farm	no test	none	effective	0.00192308	0.08692	5	5	0.00430013	0.106751	0.0755456	-1.12511	paired	1.7601	0.1538	0.3916
Mott and Flynt 1995	blue heron	birds	USA	reduction-aimed	observation time	no test	none	effective	7.3	147.26	5	5	9.45489	151.512	107.344	-1.30385	paired	2.0321	0.1119	0.33
Mott and Flynt 1995	great egret	birds	USA	reduction-aimed	observation time	no test	none	effective	0.36	541.68	5	5	0.536656	535.285	378.504	-1.43016	paired	2.26	0.0867	0.2831
Murphy et al. 2003a	different species	others	USA	addition-aimed	nest success	ANOVA	< 0.001	effective	98	45	50	44	50.5228	65.9677	58.2535	0.909816	independent	4.4015	0.0001	0.0002
Murphy et al. 2003a	different species	others	USA	addition-aimed	fledging rate	ANOVA	< 0.001	effective	2.06	0.72	50	44	1.55563	1.45931	1.51138	0.886607	independent	4.2816	0.0001	0.0002
Nass and Theade 1988	carnivores in general	others	USA	reduction-aimed	loss/yr	t test	< 0.01	effective	3.5	41	46	46	9.49526	72.5709	51.7528	-0.724599	paired	3.4751	0.0008	0.0068
Packer et al. 2013	poachers	others	African countries	addition-aimed	lion density	no test	none	effective	12.8388	6.19208	17	24	7.05409	7.26974	7.18205	0.925465	independent	2.9215	0.0058	0.0389
Peters et al. 2008	rusty crayfish	aquatic spp.	USA	reduction-aimed	density	RM ANOVA	0.0046	effective	0.8	1.7	19	19	0.87178	1.74356	1.3784	-0.652929	independent	2.0166	0.0512	0.221
Phillips et al. 2012	white-tailed deer	ungulates	USA	reduction-aimed	deer index	t test	0.005	effective	7.33	31.43	10	11	18.296	19.0198	18.6805	-1.29012	independent	2.9524	0.0082	0.0484
Poole et al. 2002	badger	mesopredators	UK	reduction-aimed	damage/ha	Kruskal-Wallis test	< 0.05	effective	24	433.4	6	5	45.7777	360.214	242.554	-1.68787	independent	2.7874	0.0211	0.0959
Reidy et al. 2008	feral pig	ungulates	USA	reduction-aimed	No. intrusions, captivity	RM ANOVA	< 0.001	effective	12.4	35.6	18	18	11.8794	29.2742	22.3394	-1.03852	paired	3.1159	0.0037	0.0256
Reidy et al. 2008	feral pig	ungulates	USA	reduction-aimed	No. intrusions, rangeland	Tukey's HSD test	< 0.10	effective	4.1	8.1	10	10	5.6921	7.58947	6.7082	-0.596285	independent	1.3335	0.199	0.4556
Reidy et al. 2008	white-tailed deer	ungulates	USA	reduction-aimed	No. intrusions, rangeland	Tukey's HSD test	< 0.10	effective	0.6	1.3	10	10	0.948683	0.948683	0.948683	-0.737865	independent	1.6476	0.1168	0.3532
Reidy et al. 2008	raccoon	mesopredators	USA	reduction-aimed	No. intrusions, rangeland	Tukey's HSD test	< 0.10	ineffective	1.9	1	10	10	1.89737	0.632456	1.41421	0.636396	independent	1.4218	0.1722	0.4278
Reidy et al. 2008	collared peccary	ungulates	USA	reduction-aimed	No. intrusions, rangeland	Tukey's HSD test	> 0.10	ineffective	0.2	0.7	10	10	0.632456	1.58114	1.20416	-0.415227	independent	0.9296	0.3649	0.5645
Rickenbach et al. 2011	fox, badger and hedgehog	mesopredators	Switzerland	addition-aimed	survival rate	no test	none	effective	0.984	0.938	159	159	0.0504381	0.220667	0.160059	0.287394	independent	2.2356	0.0261	0.1507
Sapkota et al. 2014	herbivores	ungulates	Nepal	reduction-aimed	damage, centner/crop	chi-square	< 0.05	effective	37.642	71.662	5	5	39.3176	69.6911	56.5806	-0.601266	paired	2.3372	0.0796	0.3695
Seamans and Helon 2008	white-tailed deer	ungulates	USA	reduction-aimed	No. intrusions	no test	none	effective	92.5926	2018.52	10	10	0	119.505	84.5028	-22.7913	paired	50.9608	0.0001	0.0001
Seamans and VerCauteren 2006	white-tailed deer	ungulates	USA	reduction-aimed	No. intrusions, 2-choice test	t test	< 0.01	effective	0.5	85.2	10	10	0.316228	24.6658	17.4428	-4.85588	paired	10.8562	0.0001	0.0001
Seamans and VerCauteren 2006	white-tailed deer	ungulates	USA	reduction-aimed	food consumption, 2-choice test	t test	< 0.01	effective	0.9	14.1	10	10	0.948683	3.16228	2.33452	-5.65426	paired	12.6502	0.0001	0.0001
Seamans and VerCauteren 2006	white-tailed deer	ungulates	USA	reduction-aimed	No. intrusions, 1-choice test	t test	< 0.01	effective	0.4	71.6	5	5	0.223607	7.37902	5.22015	-13.6394	paired	21.5633	0.0001	0.0001
Seamans and VerCauteren 2006	white-tailed deer	ungulates	USA	reduction-aimed	food consumption, 1-choice test	t test	< 0.01	effective	1.9	15.5	5	5	0.447214	1.78885	1.30384	-10.4307	paired	16.4764	0.0001	0.0001
Seamans and VerCauteren 2006	white-tailed deer	ungulates	USA	reduction-aimed	No. intrusions, on/off trial 1	Kruskal-Wallis test	< 0.01	effective	0.6	185.8	5	5	0.894427	42.2617	29.8902	-6.19601	paired	9.7972	0.0001	0.0001
Seamans and VerCauteren 2006	white-tailed deer	ungulates	USA	reduction-aimed	food consumption, on/off trial 1	Kruskal-Wallis test	< 0.01	effective	1.2	32.7	5	5	1.34164	3.3541	2.55441	-12.3316	paired	19.5219	0.0001	0.0001
Spear et al. 2007	carnivores in general	others	USA	addition-aimed	daily survival rate	no test	none	effective	0.9749	0.8776	362	251	0.0380526	0.126744	0.0861879	1.12893	independent	12.3591	0.0001	0.0001
Stafford 1993	white-tailed deer	ungulates	USA	reduction-aimed	No. pellet groups inside/outside fence	no test	none	effective	0	2.44	9	9	0	3.24	2.29103	-1.06503	paired	2.2593	0.0382	0.1698
Thompson 1978	coyote	mesopredators	USA	reduction-aimed	No. crossings/fence type	no test	none	ineffective	84.25	76.6667	4	3	15.8403	41.4287	28.9324	0.262105	independent	0.343	0.7455	0.6523
Thompson 1979	coyote	mesopredators	USA	addition-aimed	failures to cross	no test	none	ineffective	9.15	11.8571	20	14	5.62209	3.88007	4.98831	-0.542697	independent	1.5595	0.1287	0.3783
Thouless and Sakwa 1995	African elephant	others	Kenya	reduction-aimed	breaks/km	no test	none	effective	0.16	0.61	7	3	0.115036	0.304467	0.181934	-2.47342	independent	3.5736	0.0073	0.0354
Tierson 1969	white-tailed deer	ungulates	USA	addition-aimed	No. plant stems/yr inside/outside fence	not clear	< 0.05	effective	27.55	16.25	4	4	11.1566	4.3309	8.46247	1.33531	paired	1.9526	0.1459	0.3703
Tolhurst et al. 2008	badger	mesopredators	UK	reduction-aimed	No. visits/attempt	no test	none	effective	2.08571	32.3455	14	11	3.13463	36.2601	24.0251	-1.25951	independent	3.1261	0.0047	0.0302
Trottier et al. 1994	carnivores in general	others	Canada	addition-aimed	survival rate	z test	0.221	ineffective	0.7323	0.7127	13	16	0.338922	0.372	0.357676	0.0547981	independent	0.15	0.8818	0.6641
Tsukada et al. 2019	Japanese marten	mesopredators	Japan	reduction-aimed	% food eaten/phase	no test	none	effective	36.1667	72.5	6	2	46.3397	24.7487	43.492	-0.835402	independent	1.0231	0.3457	0.5427
Tsukada et al. 2019	raccoon	mesopredators	Japan	reduction-aimed	% food eaten	no test	none	effective	10.5	100	6	2	8.19146	0	7.47774	-11.9688	independent	14.6614	0.0001	0.0001
VerCauteren et al. 2007	elk/red deer	ungulates	USA	reduction-aimed	probability of contact inside/outside fence per farm	no test	none	effective	0.017	0.059	2	7	0.00919239	0.0198431	0.0186968	-2.24637	independent	2.6399	0.0334	0.1334
Villemey et al. 2013	red fox	mesopredators	France	addition-aimed	daily survival rate, M	no test	none	effective	0.98	0.801	5	5	0.0134164	0.118512	0.0843356	2.12247	independent	3.3425	0.0102	0.0484
Villemey et al. 2013	red fox	mesopredators	France	addition-aimed	daily survival rate, F	no test	none	effective	0.986	0.848	9	9	0.015	0.144	0.102374	1.34799	independent	2.9698	0.009	0.0515
Villemey et al. 2013	red fox	mesopredators	France	addition-aimed	weekly survival rate, M	no test	none	effective	0.871	0.212	5	5	0.0782624	0.219135	0.164537	4.00517	independent	6.3043	0.0002	0.001
Villemey et al. 2013	red fox	mesopredators	France	addition-aimed	weekly survival rate, F	no test	none	effective	0.905	0.315	9	9	0.093	0.378	0.275257	2.14345	independent	4.5325	0.0003	0.002
Villemey et al. 2013	red fox	mesopredators	France	addition-aimed	monthly survival rate, M	no test	none	effective	0.553	0.001	5	5	0.212426	0.0067082	0.150283	3.67307	independent	5.8497	0.0004	0.0021
Villemey et al. 2013	red fox	mesopredators	France	addition-aimed	monthly survival rate, F	no test	none	effective	0.652	0.007	9	9	0.291	0.036	0.207337	3.11088	independent	6.5586	0.0001	0.0001
Winton et al. 2000	coyote and striped skunk	mesopredators	USA	addition-aimed	nesting success, 1995	no test	none	ineffective	0.44	0.34	31	67	0.570696	0.51977	0.536204	0.186496	independent	0.8587	0.3926	0.5803
Winton et al. 2000	coyote and striped skunk	mesopredators	USA	addition-aimed	nesting success, 1996	no test	none	ineffective	0.61	0.57	9	68	0.5595	0.593727	0.590171	0.067777	independent	0.1922	0.8481	0.6625
Winton et al. 2000	coyote and striped skunk	mesopredators	USA	reduction-aimed	No. predated nests/yr, mammals	no test	none	effective	0.5	9.5	2	2	0.707107	6.36396	4.52769	-1.98777	independent	1.9889	0.185	0.3498
Winton et al. 2000	gulls	birds	USA	reduction-aimed	No. predated nests/yr, birds	no test	none	ineffective	5	5.5	2	2	7.07107	2.12132	5.22015	-0.0957826	independent	0.0958	0.9324	0.6654
Wooldridge 1983	polar bear	large predators	Canada	addition-aimed	No. repels/yr	no test	none	ineffective	18	11	2	2	22.6274	9.89949	17.4642	0.400819	independent	0.4008	0.7273	0.6448

## Sheet: literature
Eklund et al. 2017	Miller et al. 2016	van Eeden et al. 2017	Treves et al. 2016	Khorozyan and Waltert 2019a	Khorozyan and Waltert 2019b	Bruns et al. 2020	Khorozyan and Waltert 2020	felids	Web of Knowledge, 1945-2020	BioOne, 1965-2020	Conservation Evidence, 2004-2020	ENCOSH	Cat SG Library, 1950-2020	Ursus, 1968-2020	HWC Task Force - Electric fences	Carnivore Damage Prevention News	Littlewood et al. 2020	Snowballing
		1		1														1	Acorn R.C. and Dorrance M.J. 1994. An evaluation of anti-coyote electric fences. Proceedings of the 16th Vertebrate Pest Conference (eds. Halverson W.S. and Crabb A.C.), pp. 45-50. Univ. of California at Davis Press, Davis CA.
		1		1				1								1		1	Angst C. 2001. Electric fencing of fallow deer enclosures in Switzerland – a predator proof method. Carnivore Damage Prevention News 3, 8-9.
									1	1								1	Bariyanga J.D., Wronski T., Plath M. and Apio A. 2016. Effectiveness of electro-fencing for restricting the ranging behaviour of wildlife: a case study in the degazetted parts of Akagera National Park. African Zoology 51, 183-191.
										1								1	Conner L.M., Rutledge J.C. and Smith L.L. 2010. Effects of mesopredators on nest survival of shrub-nesting songbirds. Journal of Wildlife Management 74, 73-80.
		1		1	1				1								1	1	Dorrance M.J. and Bourne J. 1980. An evaluation of anti-coyote electric fencing. Journal of Range Management 33, 385-387.
									1									1	Erdogan Y. 2019. Determination of the effect of electric fence system on productivity and behaviour of honeybees housed in different beehive types (Apis mellifera L.). Italian Journal of Animal Science 18, 941-948.
																	1	1	Gallagher G.R. and Prince R.H. 2003. Negative operant conditioning fails to deter white-tailed deer foraging activity. Crop Protection 22, 893-895.
									1								1	1	Gates N.L., Rich J.E., Godtel D.D. and Hulet C.V. 1978. Development and evaluation of anti-coyote electric fencing. Journal of Range Management 31, 151-153.
																		1	Geller G.A. 2012c. Reducing predation of freshwater turtle nests with a simple electric fence. Herpetological Review 43, 398-403.
									1	1							1	1	Honda T., Miyagawa Y., Ueda H. and Inoue M. 2009. Effectiveness of newly-designed electric fences in reducing crop damage by medium and large mammals. Mammal Study 34, 13-17.
									1	1							1	1	Honda T., Kuwata H., Yamasaki S. and Miyagawa Y. 2011. A low-cost, low-labor-intensity electric fence effective against wild boar, sika deer, Japanese macaque and medium-sized mammals. Mammal Study 36, 113-117.
									1									1	Howard V.W. Jr. 1991. Effects of electric predator-excluding fences on movements of mule deer in pinyon/juniper woodlands. Wildlife Society Bulletin 19, 331-334.
	1			1	1		1		1								1	1	Huygens O.C. and Hayashi H. 1999. Using electric fences to reduce Asiatic black bear depredation in Nagano Prefecture, central Japan. Wildlife Society Bulletin 27, 959-964.
									1									1	Hygnstrom S.E. and Craven S.R. 1988. Electric fences and commercial repellents for reducing deer damage in cornfields. Wildlife Society Bulletin 16, 291-296.
										1								1	Ivan J.S. and Murphy R.K. 2005. What preys on piping plover eggs and chicks? Wildlife Society Bulletin 33, 113-119.
									1	1								1	Karhu R.R. and Anderson S.H. 2006. The effect of high-tensile electric fence designs on big-game and livestock movements. Wildlife Society Bulletin 34, 293-299.
									1								1	1	Kistler C., Hegglin D., von Wattenwyl K. and Bontadina F. 2013. Is electric fencing an efficient and animal-friendly tool to prevent stone martens from entering buildings? European Journal of Wildlife Research 59, 905-909.
									1									1	LaGrange T.G., Hansen J.L., Andrews R.D., Hancock A.W. and Kienzler J.M. 1995. Electric fence predator exclosure to enhance duck nesting: a long-term case study in Iowa. Wildlife Society Bulletin 23, 261-266.
		1		1					1								1	1	Linhart S.B., Roberts J.D. and Dasch G.J. 1982. Electric fencing reduces coyote predation on pastured sheep. Journal of Range Management 35, 276-281.
										1								1	Ludlam J.P. and Magoulick D.D. 2009. Spatial and temporal variation in the effects of fish and crayfish on benthic communities during stream drying. Journal of North American Benthological Society 28, 371-382.
									1									1	Malpas L.R., Kennerley R.J., Hirons G.J.M., Sheldon R.D., Ausden M., Gilbert J.C. and Smart J. 2013. The use of predator-exclusion fencing as a management tool improves the breeding success of waders on lowland wet grassland. Journal for Nature Conservation 21, 37-47.
									1									1	Mayer P.M. and Ryan M.R. 1991. Electric fences reduce mammalian predation on piping plover nests and chicks. Wildlife Society Bulletin 19, 59-63.
																	1	1	McKillop I.G. and Wilson C.J. 1987. Effectiveness of fences to exclude European rabbits from crops. Wildlife Society Bulletin 15, 394-401.
									1									1	McKillop I.G. and Wilson C.J. 1999. The behaviour of free-living European wild rabbits at electric fences. Crop Protection 18, 193-197.
				1												1		1	Mertens A., Promberger C. and Gheorge P. 2002. Testing and implementing the use of electric fences for night corrals in Romania. Carnivore Damage Prevention News 5, 2-5.
									1									1	Mott D.F. and Flynt R.D. 1995. Evaluation of an electric fence system for excluding wading birds at catfish ponds. The Progressive Fish-Culturist 57, 88-90.
									1	1								1	Murphy R.K., Greenwood R.J., Ivan J.S. and Smith K.A. 2003a. Predator exclusion methods for managing endangered shorebirds: are two barriers better than one? Waterbirds 26, 156-159.
		1		1					1								1	1	Nass R.D. and Threade J. 1988. Electric fences for reducing sheep losses to predators. Journal of Range Management 41, 251-252.
															1			1	Packer C., Loveridge A., Canney S., Caro T., Garnett S.T., Pfeifer M., Zander K.K., Swanson A., MacNulty D., Balme G., Bauer H., Begg C.M., Begg K.S., Bhalla S., Bissett C., Bodasing T., Brink H., Burger A., Burton A.C., Clegg B., Dell S., Delsink A., Dickerson T., Dloniak S.M., Druce D., Frank L., Funston P., Gichohi N., Groom R., Hanekom C., Heath B., Hunter L., de Iongh H.H., Joubert C.J., Kas…
									1	1								1	Peters J.A., Kreps T. and Lodge D.M. 2008. Assessing the impacts of rusty crayfish (Orconectes rusticus) on submergent macrophytes in a north-temperate US lake using electric fences. The American Midland Naturalist 159, 287-297.
									1									1	Phillips G.E., Lavelle M.J., Fischer J.W., White J.J., Wells S.J. and VerCauteren K.C. 2012. A novel bipolar electric fence for excluding white-tailed deer from stored livestock feed. Journal of Animal Science 90, 4090-4097.
									1									1	Poole D.W., McKillop I.G., Western G., Hancocks P.J. and Packer J.J. 2002. Effectiveness of an electric fence to reduce badger (Meles meles) damage to crop fields. Crop Protection 21, 409-417.
									1	1								1	Reidy M.M., Campbell T.A. and Hewitt D.G. 2008. Evaluation of electric fencing to inhibit feral pig movements. Journal of Wildlife Management 72, 1012-1018.
									1									1	Rickenbach O., Grüebler M.U., Schaub M., Koller A., Naef-Daenzer B. and Schifferli L. 2011. Exclusion of ground predators improves northern lapwing Vanellus vanellus chick survival. Ibis 153, 531-542.
										1					1			1	Sapkota S., Aryal A., Baral S.R., Hayward M.W. and Raubenheimer D. 2014. Economic analysis of electric fencing for mitigating human-wildlife conflict in Nepal. Journal of Resources and Ecology 5, 237-243.
									1									1	Seamans T.W. and Helon D.A. 2008. Evaluation of an electrified mat as a white-tailed deer (Odocoileus virginianus) barrier. International Journal of Pest Management 54, 89-94.
									1	1							1	1	Seamans T.W. and VerCauteren K.C. 2006. Evaluation of ElectroBraid™ fencing as a white-tailed barrier. Wildlife Society Bulletin 34, 8-15.
									1	1								1	Spear K.A., Schweitzer S.H., Goodloe R. and Harris D.C. 2007. Effects of management strategies on the reproductive success of least terns on dredge spoil in Georgia. Southeastern Naturalist 6, 27-34.
									1									1	Stafford K.C. 1993. Reduced abundance of Ixodes scapularis (Acari: Ixodidae) with exclusion of deer by electric fencing. Journal of Medical Entomology 30, 986-996.
																		1	Thompson B.C. 1978. Fence-crossing behavior exhibited by coyotes. Wildlife Society Bulletin 6, 14-17.
																	1	1	Thompson B.C. 1979. Evaluation of wire fences for coyote control. Journal of Range Management 32, 457-461.
									1						1			1	Thouless C.R. and Sakwa J. 1995. Shocking elephants: fences and crop raiders in Laikipia District, Kenya. Biological Conservation 72, 99-107.
									1								1	1	Tierson W.C. 1969. Controlling deer use of forest vegetation with electric fences. Journal of Wildlife Management 33, 922-926.
									1									1	Tolhurst B.A., Ward A.I., Delahay R.J., MacMaster A-M. and Roper T.J. 2008. The behavioural responses of badgers (Meles meles) to exclusion from farm buildings using an electric fence. Applied Animal Behaviour Science 113, 224-235.
									1									1	Trottier G.C., Duncan D.C. and Lee S.C. 1994. Electric predator fences delay mallard brood movements to water. Wildlife Society Bulletin 22, 22-26.
									1									1	Tsukada H., Matsumaru K., Sakamoto Y., Yoshida H., Kozone K., Miyawaki Y. and Minami M. 2019. Effect of twin-lead type electric fence for deterring scansorial animals. European Journal of Wildlife Research 65, 56.
									1	1								1	VerCauteren K.C., Lavelle M.J., Seward N.W., Fischer J.W. and Phillips G.E. 2007. Fence-line contact between wild and farmed cervids in Colorado : potential for disease transmission. Journal of Wildlife Management 71, 1594-1602.
									1									1	Villemey A., Besnard A., Grandadam J. and Eidenschenck J. 2013. Testing restocking methods for an endangered species: effects of predator exclusion and vegetation cover on common hamster (Cricetus cricetus) survival and reproduction. Biological Conservation 158, 147-154.
									1	1								1	Winton B.R., Leslie D.M. Jr. and Rupert J.R. 2000. Breeding ecology and management of snowy plovers in north-central Oklahoma. Journal of Field Ornithology 71, 573-584.
	1			1	1		1							1				1	Wooldridge D.R. 1983. Polar bear electronic deterrent and detection systems. International Conference of Bear Research and Management 5, 264-269.
0	2	5	0	8	3	0	2	1	36	15	0	0	0	1	3	2	13	50

## Sheet: excluded
Eklund et al. 2017	Miller et al. 2016	van Eeden et al. 2017	Treves et al. 2016	Khorozyan and Waltert 2019a	Khorozyan and Waltert 2019b	Bruns et al. 2020	Khorozyan and Waltert 2020	felids	Web of Knowledge, 1945-2020	BioOne, 1965-2020	Conservation Evidence - 2004-2020	ENCOSH	Cat SG Library, 1950-2020	Ursus, 1968-2020	HWC Task Force - Electric fences	Carnivore Damage Prevention News	Littlewood et al. 2020	Snowballing	Reason
										1								1	no data	Adams C.E., Higginbotham B.J., Rollins D., Taylor R.B., Skiles R., Mapston M. and Turman S. 2005. Regional perspectives and opportunities for feral hog management in Texas. Wildlife Society Bulletin 33, 1312-1320.
									1	1				1				1	no data	Ambarli H. and Bilgin C.C. 2008. Human-brown bear conflicts in Artvin, northeastern Turkey: encounters, damage, and attitudes. Ursus 19, 146-153.
																1		1	no data	Angst C. 2002. Fence systems and grounding systems: some practical advice. Carnivore Damage Prevention News 5, 14-16.
									1									1	no data	Anonymous. 1955. Electric fencing against game. Oryx 3, 138-132.
									1									1	no data	Anonymous. 1956a. Elephants and electric fences. Nature 178, 457.
									1									1	no data	Anonymous. 1956b. Electric fencing against game. Nature 177, 166.
									1									1	no data	Bal P., Nath C.D., Nanaya K.M., Kushalappa C.G. and Garcia C. 2011. Elephants also like coffee: trends and drivers of human-elephant conflicts in coffee agroforestry landscapes of Kodagu, Western Ghats, India. Environmental Management 48, 263-275.
																1		1	no data	Balys V. and Paškevičiūtė L. 2018. The “safe sheep” initiative in Lithuania: overview and first results. Carnivore Damage Prevention News 17, 1-8.
									1									1	no data	Bergmann P.J., Flake L.D. and Tucker W.L. 1994. Influence of brood rearing on female mallard survival and effects of harness-type transmitters. Journal of Field Ornithology 65, 151-159.
									1									1	no data	Bonnington C., Grainger M., Dangerfield S. and Fanning E. 2009. The influence of electric fences on large mammal movements in the Kilombero Valley, Tanzania. African Journal of Ecology 48, 280-284.
																1		1	no data	Bourne J. 2002. Electric fencing for predator protection in Alberta. Carnivore Damage Prevention News 5, 9-10.
										1								1	no data	Bradley E.H. and Pletscher D.H. 2005. Assessing factors related to wolf depredation of cattle in fenced pastures in Montana and Idaho. Wildlife Society Bulletin 33, 1256-1265.
									1									1	no data	Calvete C. and Estrada R. 2004. Short-term survival and dispersal of translocated European wild rabbits. Improving the release protocol. Biological Conservation 120, 507-516.
				1				1				1	1		1		1	1	small sample (treatment n = 1, control n = 2)	Cavalcanti S.M.C., Crawshaw P.G. and Tortato F.R. 2012. Use of electric fencing and associated measures as deterrents to jaguar predation on cattle in the Pantanal of Brazil. In: Fencing for Conservation (eds. Somers M.J. and Hayward M.W.), pp. 295-309. Springer, New York.
																1		1	no data	Černe R. 2016. LIFE DINALP BEAR: a project to increase tolerance towards bears through conflict mitigation and the development of a population management approach. Carnivore Damage Prevention News 12, 1-8.
									1									1	no data	Clapperton B.K. and Matthews L.R. 1996. Trials of electric fencing for restricting the movements of common brushtail possums, Trichosurus vulpecula Kerr. Wildlife Research 23, 571-579.
							1		1	1				1				1	no data	Clark J.D., Dobey S., Masters D.V., Scheick B.K., Pelton M.R. and Sunquist M.E. 2005. American black bears and bee yard depredation at Okefenokee Swamp, Georgia. Ursus 16, 234-244.
										1								1	no data	Cohen J.B., Houghton L.M. and Fraser J.D. 2009. Nesting density and reproductive success of piping plovers in response to storm- and human-created habitat changes. Wildlife Monographs 173, 1-24.
									1									1	no data	Connolly T.A., Day T.D. and King C.M. 2009. Estimating the potential for reinvasion by mammalian pests through pest-exclusion fencing. Wildlife Research 36, 410-421.
									1									1	incomplete data	Cooke A.S. and Lakhani K.H. 1996. Damage to coppice regrowth by muntjac deer Muntiacus reevesi and protection with electric fencing. Biological Conservation 75, 231-238.
									1									1	incomplete data	Cowan P.E. and Rhodes D.S. 1993. Electric fences and poison buffers as barriers to movements and dispersal of brushtail possums (Trichosurus vulpecula) on farmland. Wildlife Research 20, 671-686.
															1			1	no data	Creel S., Becker M.S., Durant S.M., M’Soka J., Matandiko W., Dickman A.J., Christianson D., Dröge E., Mweetwa T., Pettorelli N., Rosenblatt E., Schuette P., Woodroffe R., Bashir S., Beudels-Jamar R.C., Blake S., Borner M., Breitenmoser C., Broekhuis F., Cozzi G., Davenport T.R.B., Deutsch J., Dollar L., Dolhenry S., Douglas-Hamilton I., Fitzerbert E., Foley C., Hazzah L., Henschel P., Hilborn R.,…
									1									1	no data	Dai Y., Xue Y., Hacker C.E., Zhang Y., Zhang Y., Liu F. and Li D. 2020. Human-carnivore conflicts and mitigation options in Qinghai province, China. Journal for Nature Conservation 53, 125776.
									1								1	1	incomplete data	Davies J.C. and Rockwell R.F. 1986. An electric fence to deter polar bears. Wildlife Society Bulletin 14, 406-409.
									1								1	1	no data	Davies T.E., Wilson S., Hazarika N., Chakrabarty J., Das D., Hodgson D.J. and Zimmermann A. 2011. Effectiveness of intervention methods against crop-raiding elephants. Conservation Letters 4, 346-354.
												1						1	no data	Davis H. 2017. Non-lethal techniques to reduce conflicts with grizzly bears: electric fencing and bear spray. Grizzly Bear Foundation, Vancouver BC.
									1									1	no data	Dean W.R.J., Seymour C.L. and Joseph G.S. 2018. Linear structures in the Karoo, South Africa, and their impacts on biota. African Journal of Range and Forage Science 35, 223-232.
										1								1	no data	Derrick A.M., Conner L.M. and Castleberry S.B. 2010. Effects of prescribed fire and predator exclusion on refuge selection by Peromyscus gossypinus Le Conte (cotton mouse). Southeastern Naturalist 9, 773-780.
																1		1	no data	Dhilly A. 2002. Operation of power fences: some practical advise. Carnivore Damage Prevention News 5, 12-13.
									1									1	no data	Di Minin E., Hunter L.T.B., Balme G.A., Smith R.J., Goodman P.S. and Slotow R. 2013. Creating larger and better connected protected areas enhances the persistence of big game species in the Maputaland-Pondoland-Albany Biodiversity Hotspot. PLoS One 8, e71788.
										1								1	no data	Dinsmore S.J., Lauten D.J., Castelein K.A., Gaines E.P. and Stern M.A. 2014. Predator exclosures, predator removal, and habitat improvement increase nest success of snowy plovers in Oregon, USA. The Condor 116, 619-628.
				1			1									1		1	no data	di Vittorio M., Costrini P., Rocco M., Bragalanti N., Borsetta M. and Salvatori V. 2016. Assessing the efficacy of electric fences to prevent bear damage in Italy. Carnivore Damage Prevention News 12, 31-37.
										1				1				1	no data	Doan-Crider D.L., Tri A.N. and Hewitt D.G. 2017. Woody cover and proximity to water increase American black bear depredation on cattle in Coahuila, Mexico. Ursus 28, 208-217.
										1								1	no data	Dupuis-Désormeaux M., Davidson Z., Mwololo M., Kisio E. And MacDonald S.E. 2016a. Usage of specialized fence-gaps in a black rhinoceros conservancy in Kenya. African Journal of Wildlife Research 46, 22-32.
									1									1	no data	Dupuis-Désormeaux M., Davidson Z., Pratt L., Mwololo M. and MacDonald S.E. 2016b. Testing the effects of perimeter fencing and elephant exclosures on lion predation patterns in a Kenyan wildlife conservancy. PeerJ 4, e1681.
									1									1	no data	Dupuis-Désormeaux M., Kaaria T.N., Mwololo M., Davidson Z. and MacDonald S.E. 2018. A ghost fence-gap: surprising wildlife usage of an obsolete fence crossing. PeerJ 6, e5950.
															1			1	no data	Durant S.M., Becker M.S., Creel S., Bashir S., Dickman A.J., Beudels-Jamar R.C., Lichtenfeld L., Hilborn R., Wall J., Wittemyer G., Badamjav L., Blake S., Boitani L., Breitenmoser C., Broekhuis F., Christianson D., Cozzi G., Davenport T.R.B., Deutsch J., Devillers P., Dollar L., Dolhenry S., Douglas-Hamilton I., Dröge E., FitzHerbert E., Foley C., Hazzah L., Hopcraft J.G.C., Ikanda D., Jacobson A…
									1									1	no data	Egg L., Pander J., Mueller M. and Geist J. 2019. Effectiveness of the electric fish fence as a behavioural barrier at a pumping station. Marine and Freshwater Research 70, 1459-1464.
										1								1	no data	Elliot M.L., Hurt R. and Sydeman W.J. 2007. Breeding biology and status of the California least tern Sterna antillarum browni at Alameda Point, San Francisco Bay, California. Journal of the Waterbird Society 30, 317-325.
			1							1								1	no data	Espuno N., Lequette B., Poulle M-L., Migot P. and Lebreton J-D. 2004. Heterogeneous response to preventive sheep husbandry during wolf recolonization of the French Alps. Wildlife Society Bulletin 32, 1195-1208.
									1									1	no data	Estes J.G., Othma N., Ismail S., Ancrenaz M., Goossens B., Ambu L.N., Estes A.B. and Palmiotto P.A. 2012. Quantity and configuration of available elephant habitat and related conservation concerns in the lower Kinabatangan floodplain of Sabah, Malaysia. PLoS One 7, e44601.
															1			1	no data	Evans L.A. and Adams W.M. 2016. Fencing elephants: the hidden politics of wildlife fencing in Laikipia, Kenya. Land Use Policy 51, 215-228.
									1									1	incomplete data	Fischer J.W., Phillips G.E., Baasch D.M., Lavelle M.J. and VerCauteren K.C. 2011. Modifying elk (Cervus elaphus) behavior with electric fencing at established fence-lines to reduce disease transmission potential. Wildlife Society Bulletin 35, 9-14.
															1			1	no data	Frank J. and Eklund A. 2017. Poor construction, not time, takes its toll on subsidised fences designed to deter large carnivores. PLoS One 12, e0175211.
										1				1				1	no data	Fredrikkson G. 2005. Human-sun bear conflicts in East Kalimantan, Indonesian Borneo. Ursus 16, 130-137.
																1		1	no data	Garde L. 2015. Sheep farming in France: facing the return of the wolf. Carnivore Damage Prevention News 11, 17-27.
				1	1			1	1				1				1	1	incomplete data	Garrote G., López G., Ruiz M., de Lillo S., Bueno J.F. and Simon M.A. 2015. Effectiveness of electric fences as a means to prevent Iberian lynx (Lynx pardinus) predation on lambs. Hystrix 26, 61-62.
																		1	no data	Gehring T.M., VerCauteren K.C. and Cellar A.C. 2011. Good fences make good neighbors: implementation of electric fencing for establishing effective livestock-protection dogs. Human-Wildlife Interactions 5, 106-111.
										1								1	no data	Geisser H. and Reyer H-U. 2004. Efficacy of hunting, feeding, and fencing to reduce crop damage by wild boars. Journal of Wildlife Management 68, 939-946.
										1								1	no data	Geller G.A. 2012a. Notes on the nesting ecology of Ouachita map turtles (Graptemys ouachitensis) at two Wisconsin sites using trail camera monitoring. Chelonian Conservation and Biology 11, 206-213.
										1								1	no data	Geller G.A. 2012b. Notes on the nest predation dynamics of Graptemys at two Wisconsin sites using trail camera monitoring. Chelonian Conservation and Biology 11, 197-205.
									1	1								1	regression	Giménez-Anaya A., Herrero J., García-Serrano A., García-González R. and Prada C. 2016. Wild boar battues reduce crop damages in a protected area. Folia zoologica 65, 214-220.
									1									1	no data	Goddard P.J., Summers R.W., Macdonald A.J., Murray C. and Fawcett A.R. 2001. Behavioural responses of red deer to fences of five different designs. Applied Animal Behaviour Science 73, 289-298.
																1		1	no data	Goldthorpe G., Popa R., Faur M. and Trewby I. 2020. Human-wildlife conflict mitigation in the Romanian Carpathians. Carnivore Damage Prevention News 19, 1-10.
									1						1		1	1	incomplete data	González L.M., Montoto F.G.D., Mereck T., Alves J., Pereira J., Fernandez de Larrinoa P., Maroto A., Bolonio L. and El-Kadir N. 2017. Preventing crop raiding by the vulnerable common hippopotamus Hippopotamus amphibius in Guinea-Bissau. Oryx 51, 222-229.
																	1	1	no data	Grey-Ross R., Downs C.T. and Kirkman K. 2009. Is use of translocation for the conservation of subpopulations of oribi Ourebia ourebi (Zimmermann) effective? A case study. African Journal of Ecology 47, 409-415.
											1						1	1	no data	Gulickx M.M.C., Beecroft R. and Green A. 2007. Creation of a “water pathway” for otters Lutra lutra, under an electric fence at Kingfishers Bridge, Cambridgeshire, England. Conservation Evidence 4, 28-29.
																1		1	no data	Gutleb B. 2001. Experiences of 10 years of damage prevention for brown bears in Austria. Carnivore Damage Prevention News 4, 9.
									1									1	no data	Habel J.C., Casanova I.C.C., Zamora C., Teucher M., Hornetz B., Shauri H., Mulwa R.K. and Lens L. 2017. East African coastal forest under pressure. Biodiversity and Conservation 26, 2751-2758.
																1		1	no data	Hahn F., Mettler D., Schiess A. and Hilfinker D. 2018. Federal funding for livestock protection: measures in Switzerland. Carnivore Damage Prevention News 17, 20-27.
																1		1	no data	Hansen K., Mettler D. and Schiess A. 2020. Effectiveness of fences at protecting livestock from wolves. Carnivore Damage Prevention News 19, 19-24.
									1									1	no data	Hardwick J.L., Priston N.E.C., Martin T.E., Tosh D.G., Mustari A.H. and Abernathy K.E. 2017. Community perceptions of the crop-feeding Buton macaque (Macaca ochreata brunnescens): an ethnoprimatological study on Buton Island, Sulawesi. International Journal of Primatology 38, 1102-1119.
															1			1	no data	Hayward M.W. and Kerley G.I.H. 2009. Fencing for conservation: restriction of evolutionary potential or a riposte to threatening processes? Biological Conservation 142, 1-13.
																	1	1	incomplete data	Heard H.W. and Stephenson A. 1987. Electrification of a fence to control the movements of black-backed jackals. South African Journal of Wildlife Research 17, 20-24.
									1						1			1	no data	Hoare R.E. 1992. Present and future use of fencing in the management of larger African mammals. Environmental Conservation 19, 160-164.
															1			1	no data	Hoare R. 2012. Lessons from 15 years of human-elephant conflict mitigation: management considerations involving biological, physical and governance issues in Africa. Pachyderm 51, 60-74.
									1									1	incomplete data	Honda T. 2018. A technique for preventing wildlife intrusion via the intersection between drainage ditches and fences: deer, macaque, raccoon dog, fox, and badger damage management. Crop Protection 113, 29-32.
										1								1	no data	Houser A., Gusset M., Bragg C.J., Boast L.K. and Somers M.J. 2011. Pre-release hunting training and post-release monitoring are key components in the rehabilitation of orphaned large felids. South African Journal of Wildlife Research 41, 11-20.
										1				1				1	no data	Huber D., Kusak J., Majić-Skrbinšek A., Majnarić D. and Sindičić M. 2008. A multidimensional approach to managing the European brown bear in Croatia. Ursus 19, 22-32.
										1				1				1	no data	Huygens O.C., van Manen F.T., Martorello D.A., Hayashi H. and Ishida J. 2004. Relationships between Asiatic black bear kills and depredation costs in Nagano Prefecture, Japan. Ursus 15, 197-202.
										1								1	no data	Jackson C.R., McNutt J.W. and Apps P.J. 2012. Managing the ranging behaviour of African wild dogs (Lycaon pictus) using translocated scent marks. Wildlife Research 39, 31-34.
									1									1	no data	Jamtsho Y. and Wangchuk S. 2016. Assessing patterns of human-Asiatic black bear interaction in and around Wangchuk Centennial National Park, Bhutan. Global Ecology and Conservation 8, 183-189.
									1									1	incomplete data	Johnson H.E., Fischer J.W., Hammond M., Dorsey P.D., Walter W.D., Anderson C. and VerCauteren K.C. 2014. Evaluation of techniques to reduce deer and elk damage to agricultural crops. Wildlife Society Bulletin 38, 358-365.
									1									1	incomplete data	Judge J., McDonald R.A., Walker N. and Delahay R.J. 2011. Effectiveness of biosecurity measures in preventing badger visits to farm buildings. PLoS One 6, e28941.
									1	1								1	no data	Kalam T., Baishya H.K. and Smith D. 2018. Lethal fence electrocution: a major threat to Asian elephants in Assam, India. Tropical Conservation Science 11, 1-8.
									1									1	no data	Kamau P.N. and Sluyter A. 2018. Challenges of elephant conservation: insights from oral histories of colonialism and landscape in Tsavo, Kenya. Geographical Review 108, 523-544.
									1	1				1				1	no data	Karamanlidis A.A., Sanopoulos A., Georgiadis L. and Zendrosser A. 2011. Structural and economic aspects of human-bear conflicts in Greece. Ursus 22, 141-151.
									1						1			1	incomplete data	Karlsson J. and Sjöström M. 2011. Subsidized fencing of livestock as a means of increasing tolerance for wolves. Ecology and Society 16, 16.
										1								1	incomplete data	Karmacharya B., Hostetler J.A., Conner L.M., Morris G. and Oli M.K. 2013. The influence of mammalian predator exclusion, food supplementation, and prescribed fire on survival of Glaucomys volans. Journal of Mammalogy 94, 672-682.
																	1	1	no data	Kenward R.E. and Hodder K.H. 1998. Red squirrels (Sciurus vulgaris) released in conifer woodland: the effects of source habitat, predation and interactions with grey squirrels (Sciurus carolinensis). Journal of Zoology 244, 23-32.
										1					1			1	incomplete data	Kesch M.K., Bauer D.T. and Loveridge A.J. 2015. Break on through to the other side: the effectiveness of game fencing to mitigate human-wildlife conflict. African Journal of Wildlife Research 45, 76-87.
									1									1	no data	King L.E., Douglas-Hamilton I. and Vollrath F. 2011. Beehive fences as effective deterrents for crop-raiding elephants: field trials in northern Kenya. African Journal of Ecology 49, 431-439.
									1									1	no data	King L.E., Lala F., Nzumu H., Mwambingu E. and Douglas-Hamilton I. 2017. Beehive fences as a multidimentional conflict-mitigation tool for farmers coexisting with elephants. Conservation Biology 31, 743-752.
									1									1	no data	King L.E., Serem E. and Russo L. 2018. Minimal effect of honey beehive fences on native bee diversity and abundance at the farm scale during the dry season in southern Kenya. Apidologie 49, 862-871.
									1	1					1			1	incomplete data	Kioko J., Muruthi P., Omondi P. and Chiyo P.I. 2008. The performance of electric fences as elephant barriers in Amboseli, Kenya. South African Journal of Wildlife Research 38, 52-58.
															1			1	no data	Knickerbocker T.J. and Waithaka J. 2005. People and elephants in the Shimba Hills, Kenya. In: People and Wildlife: Conflict or Coexistence? (eds. Woodroffe R., Thirgood S. and Rabinowitz A.), pp. 224-238. Cambridge University Press, Cambridge.
										1				1				1	no data	Kohira M., Okada H., Nakanishi M. and Yamanaka M. 2009. Modeling the effects of human-caused mortality on the brown bear population on the Shiretoko Peninsula, Hokkaido, Japan. Ursus 20, 12-21.
										1								1	no data	Kontsiotis V.J., Vadikolios G. and Liordos V. 2020. Acceptability and consensus for the management of game and non-game crop raiders. Wildlife Research 47, 296-308.
		1					1											1	no data	Krogstad S., Christiansen F., Smith M.E., Røste O.C., Aanesland N., Tillung R.H. and Thorud L. 2000. Forebyggende tiltak mot rovdyrskader på sau. Gjeting og bruk av vokterhund i Lierne. Sluttrapport - 2000. NINA Fagrapport 41, 66 p. (in Norwegian with English summary and legends)
									1									1	no data	Lamichhane B.R., Persoon G.A., Leirs H., Poudel S., Subedi N., Pokheral C.P., Bhattarai S., Thapaliya B.P. and de Iongh H.H. 2018. Spatio-temporal patterns of attacks on human and economic losses from wildlife in Chitwan National Park, Nepal. PLoS One 13, e0195373.
1	1					1									1		1	1	incomplete data	Lance N.J., Breck S.W., Sime C., Callahan P. and Shivik J.A. 2010. Biological, technical, and social aspects of applying electrified fladry for livestock protection from wolves (Canis lupus). Wildlife Research 37, 708-714.
										1								1	no data	Lavelle M.J., Fischer J.W., Hygnstrom S.E., White J.J., Hildreth A.M., Phillips G.E. and VerCauteren K.C. 2010. Response of deer to containment by a poly-mesh fence for mitigating disease outbreaks. Journal of Wildlife Management 74, 1620-1625.
										1								1	incomplete data	Lavelle M.J., VerCauteren K.C., Hefley T.J., Phillips G.E., Hygnstrom S.E., Long D.B., Fischer J.W., Swafford S.R. and Campbell T.A. 2011. Evaluation of fences for containing feral swine under simulated depopulation conditions. Journal of Wildlife Management 75, 1200-1208.
									1									1	no data	Laznik Z., Krizaj D. and Trdan S. 2011. The effectiveness of electrified fencing using copper electrodes for slug (Airon spp.) control with direct electric current and voltage. Spanish Journal of Agricultural Research 9, 894-900.
									1	1							1	1	incomplete data	Leblond M., Dussault C., Ouellet J-P., Poulin M., Courtois R. and Fortin J. 2007. Electric fencing as a measure to reduce moose-vehicle collisions. Journal of Wildlife management 71, 1695-1703.
										1								1	livestock	Lesica P. 2009. Can regeneration of green ash (Fraxinus pennsylvanica) be restored in declining woodlands in eastern Montana? Rangeland Ecology and Management 62, 564-571.
							1									1		1	no data	Levin M. 2000. Electrical fences against large predators. Carnivore Damage Prevention News 2, 6-7.
															1	1		1	no data	Levin M. 2002. How to prevent damage from large predators with electric fences. Carnivore Damage Prevention News 5, 5-8.
									1									1	no data, livestock	Limb M. 2019. BVA sets out tips for electric containment fences. Veterinary Record 185, 220.
															1			1	no data	Linnell J.D.C., Odden J. and Mertens A. 2012. Mitigation methods for conflicts associated with carnivore depredation on livestock. In: Carnivore Ecology and Conservation (eds. Boitani L. and Powell R.A.), pp. 314-332. Oxford University Press, Oxford.
																1		1	incomplete data	Lüthi R., Hilfiker D., Tolon V. and Landry J-M. 2017. Wolf behaviour towards electric fences used in agriculture. Carnivore Damage Prevention News 13, 11-16.
									1									1	no data	Mabille G., Stien A., Tveraa T., Mysterud A., Brøseth H. and Linnell J.D.C. 2015. Sheep farming and large carnivores: what are the factors influencing claimed losses? Ecosphere 6, 82.
																1		1	no data	Marsden K., Hovardas T., Psaroudas S. and Mertzanis Y. 2018. EU platform on coexistence between people and large carnivores: examining the potential to support coexistence through the rural development programmes. Carnivore Damage Prevention News 17, 10-19.
									1									1	incomplete data	Massey A.L., King A.A. and Foufopoulos J. 2014. Fencing protected areas: a long-term assessment of the effects of reserve establishment and fencing on African mammalian diversity. Biological Conservation 176, 162-171.
									1								1	1	small sample (treatment n = 1, control n = 2)	Matchett M.R., Breck S.W. and Callon J. 2013. Efficacy od electronet fencing for excluding coyotes: a case study for enhancing production of black-footed ferrets. Wildlife Society Bulletin 37, 893-900.
																		1	no data	McAtee W.L. 1939. The electric fence in wildlife management. Journal of Wildlife Management 3, 1-13.
									1									1	incomplete data	McKillop I.G., Butt P., Lill J., Pepper H.W. and Wilson C.J. 1998. Long-term cost effectiveness of fences to manage European wild rabbits. Crop Protection 17, 393-400.
									1									1	incomplete data	McKillop I.G., Ginella S.G.V., Wilson C.J., Hanlon A.J. and Pugh B.D. 1993. The effects of power failure on the behaviour of European wild rabbits at electric fences. Applied Animal Behaviour Science 35, 277-290.
									1									1	incomplete data	McKillop I.G., Phillips K.V. and Ginella S.G.V. 1992. Effectiveness of two types of electric fences for excluding European wild rabbits. Crop Protection 11, 279-285.
									1									1	no data	McKillop I.G. and Sibly R.M. 1988. Animal behaviour at electric fences and the implications for management. Mammal Review 18, 91-103.
																1		1	no data	Mettler D. 2016. How to prevent damages from bears on beehives: the practice of the Swiss system. Carnivore Damage Prevention News 12, 18-21.
									1									1	no data	Milanesi P., Puopolo F., Fabbri E., Gambini I., Dotti F., Sergiacomi U., Zanni M.L. and Caniglia R. 2019. Improving predation risk modeling: prey-specific models matter. Hystrix 30, 149-156.
										1								1	no data	Miller S.M., Bissett C., Burger A., Courtenay B., Dickerson T., Druce D.J., Ferreira S., Funston P.J., Hofmeyr D., Kilian P.J., Matthews W., Naylor S., Parker D.M., Slotow R., Toft M. and Zimmermann D. 2013. Management of reintroduced lions in small, fenced reserves in South Africa: an assessment and guidelines. South African Journal of Wildlife Research 43, 138-154.
									1									1	incomplete data	Minsky D. 1980. Preventing fox predation at a least tern colony with an electric fence. Journal of Field Ornithology 51, 180-181.
																1		1	no data	Molinari P., Krofel M., Bragalanti N., Majić A., Černe R., Angeli F., Huber D., Groff C., Hipolito D., Jerina K., Jonozovič M., Mohorović M., Reljić S., Seveque A., Stergar M. and Molinari-Jobin A. 2016. Comparison of the occurrence of human-bear conflicts: between the northern Dinaric Mountains and the south-eastern Alps. Carnivore Damage Prevention news 12, 9-17.
											1							1	no data	Moore P. 2005. Stock fencing and electric fence exclosure to prevent trampling of Chatham Island oystercatcher Haematopus chathamensis eggs, Chatham Island, New Zealand. Conservation Evidence 2, 76-77.
										1				1				1	no data	Morehouse A.T. and Boyce M.S. 2017. Evaluation of intercept feeding to reduce livestock depredation by grizzly bears. Ursus 28, 66-80.
									1									1	no data	Morgan N.B. 2016. The role of portable electric fencing in biodiversity-friendly pasture management. Renewable Agriculture and Food Systems 31, 2-8.
																	1	1	no data	Morris G., Hostetler J.A., Conner L.M. and Oli M.K. 2011. Effects of prescribed fire, supplemental feeding, and mammalian predator exclusion on hispid cotton rat populations. Oecologia 167, 1005-1016.
									1									1	no data	Morrison J., Higginbottom T.P., Symeonakis E., Jones M.J., Omengo F., Walker S.L. and Cain B. 2018. Detecting vegetation change in response to confirming elephants in forests using MODIS time-series and BFAST. Remote Sensing 10, 1075.
									1									1	incomplete data	Moseby K.E. and Read J.L. 2006. The efficacy of feral cat, fox and rabbit exclusion fence designs for threatened species protection. Biological Conservation 127, 429-437.
																1		1	no data	Moser S., Willems H., Werder C. and Stadler M. 2017. Preparing for the increasing presence of large predators in south Tyrol: a challenge for alpine farming. Carnivore Damage Prevention News 13, 25-32.
										1								1	no data	Murphy R.K., Michaud I.M.G., Prescott D.R.C., Ivan J.S., Anderson B.J. and French-Pombier M.L. 2003b. Predation on adult piping plovers at predator exclosure cages. Waterbirds 26, 150-155.
									1						1			1	no data	Mutinda M., Chenge G., Gakuya F., Otiende M., Omondi P., Kasiki S., Soriguer R.C. and Alasaad S. 2014. Detusking fence-breaker elephants as an approach in human-elephant conflict mitigation. PLoS One 9, e91749.
															1			1	no data	Nelson A., Bidwell P. and Sillero-Zubiri C. 2003. A review of humane elephant conflict management strategies. People and Wildlife Initiative. Wildlife Conservation Research Unit, Oxford University, Oxford.
																1		1	no data	Nemtzov S.C. 2003. A short-lived wolf depredation compensation program in Israel. Carnivore Damage Prevention News 6, 16-17.
									1	1								1	no data	Neupane D., Johnson R.L. and Risch T.S. 2017. How do land-use practices affect human-elephant conflict in Nepal? Wildlife Biology 2017, wlb.00313.
									1									1	no data	Ngene S., Njumbi S., Nzisa M., Kimitei K., Mukeka J., Muya S., Ihwagi F. and Omondi P. 2013. Status and trends of the elephant population in the Tsavo-Mkomazi ecosystem. Pachyderm 53, 38-50.
										1								1	no data	Nieman W.A., Wilkinson A. and Leslie A.J. 2020. Farmer attitudes and regional risk modeling of human-wildlife conflict on farmlands bordering the Boland Mountain Complex, South Africa. African Journal of Wildlife Research 50, 36-54.
									1									1	no data	Nyhus P.J., Tilson R. and Sumianto. 2000. Crop-raiding elephants and conservation implications at Way Kambas National Park, Sumatra, Indonesia. Oryx 34, 262-274.
									1						1		1	1	incomplete data	O’Connell-Rodwell C.E., Rodwell T., Rice M. and Hart L.A. 2000. Living with the modern conservation paradigm: can agricultural communities co-exist with elephants? A five-year case study in East Caprivi, Namibia. Biological Conservation 93, 381-391.
										1								1	no data	Odden J., Herfindal I., Linnell J.D.C. and Andersen R. 2008. Vulnerability of domestic sheep to lynx depredation in relation to roe deer density. Journal of Wildlife Management 72, 276-282.
									1						1			1	no data	Okello M.M. and D’Amour D.E. 2008. Agricultural expansion within Kimana electric fences and implications for natural resource conservation around Amboseli National Park, Kenya. Journal of Arid Environments 72, 2179-2192.
															1			1	no data	Osipova L., Okello M.M., Njumbi S.J., Ngene S., Western D., Hayward M.W. and Balkenhol N. 2018. Fencing solves human-wildlife conflict locally but shifts problems elsewhere: a case study using functional connectivity modeling of the African elephant. Journal of Applied Ecology 55, 2673-2684.
							1		1								1	1	incomplete data	Otto T.E. and Roloff G.J. 2015. Black bear exclusion fences to protect mobile apiaries. Human-Wildlife Interactions 9, 78-86.
									1									1	small sample (treatment n = 1, control n = 2)	Patterson I.J. 1977. The control of fox movement by electric fencing. Biological Conservation 11, 267-278.
										1				1				1	no data	Peirce K.N. and Van Daele L.J. 2006. Use of a garbage dump by brown bears in Dillingham, Alaska. Ursus 17, 165-177.
															1			1	incomplete data	Pekor A., Miller J.R.B., Flyman M.V., Kasiki S., Kesch M.K., Miller S.M., Uiseb K., van der Merve V. and Lindsey P.A. 2019. Fencing Africa’s protected areas: costs, benefits, and management issues. Biological Conservation 229, 67-75.
										1								1	no data	Perlut N.G. and Strong A.M. 2011. Grassland birds and rotational-grazing in the northeast: breeding ecology, survival and management opportunities. Journal of Wildlife Management 75, 715-720.
										1								1	no data	Pietersen D.W., McKechnie A.E. and Jansen R. 2014. A review of the anthropogenic threats faced by Temminck’s ground pangolin, Smutsia temminckii, in southern Africa. South African Journal of Wildlife Research 44, 167-178.
									1									1	no data	Pizarro D., Vásquez H., Bernal W., Fuentes E., Alegre J., Castillo M.S. and Gómez C. 2020. Assessment of silviculture systems in the northern Peruvian Amazon. Agroforestry Systems 94, 173-183.
																	1	1	no data	Poessel S.A., Breck S.W., Biggins D.E., Livieri T.M., Crooks K.R. and Angeloni L. 2011. Landscape features influence postrelease predation on endangered black-footed ferrets. Journal of Mammalogy 92, 732-741.
									1									1	incomplete data	Poole D.W. and McKillop I.G. 1999. Comparison of the effectiveness of two types of electric fences to exclude badgers. Crop Protection 18, 61-66.
									1									1	incomplete data	Poole D.W. and McKillop I.G. 2002. Effectiveness of two types of electric fence for excluding the red fox (Vulpes vulpes). Mammal Review 32, 51-57.
									1									1	incomplete data	Poole D.W., Western G. and McKillop I.G. 2004. The effects of fence voltage and the type of conducting wire on the efficacy of an electric fence to exclude badgers (Meles meles). Crop Protection 23, 27-33.
									1	1								1	no data	Porter K.M., DePerno C.S., Krings A., Krachey M. and Braham R. 2014. Vegetative impact of feral horses, feral pigs, and white-tailed deer on the Currituck National Wildlife Refuge, North Carolina. Castanea 79, 8-17.
									1									1	no data	Proctor M.F., Kasworm W.F., Annis K.M., MacHutchon A.G., Teisberg J.E., Radandt T.G. and Servheen C. 2018. Conservation of threatened Canada-USA trans-border grizzly bears linked to comprehensive conflict reduction. Human-Wildlife Interactions 12, 348-372.
																1		1	no data	Psaroudas S. and Theodoridis G. 2016. Results of the LIFE ARCTOS/KASTORIA project. Carnivore Damage Prevention News 12, 38-45.
								1					1					1	no data	Quigley H., Hoogesteijn R., Hoogesteijn A., Foster R., Payan E., Corrales D., Salom-Perez R. and Urbina Y. 2015. Observations and preliminary testing of jaguar depredation reduction techniques in and between core jaguar populations. Parks 21.1, 63-72.
									1									1	no data	Reinhardt I., Rauer G., Kluth G., Kaczensky P., Knauer F. and Wotschikowsky U. 2012. Livestock protection methods applicable for Germany – a country newly recolonized by wolves. Hystrix 23, 62-72.
																1		1	incomplete data	Rigg R. 2005. Livestock depredation and guarding dogs in Slovakia. Carnivore Damage Prevention News 8, 17-27.
																1		1	no data	Rigg R., Ribeiro S., Colombo M., Lüthi R., Mettler D., Ricci S., Vielmi L., Zingaro M. and Salvatori V. 2019. Evaluation of prevention measures: can assessment of damage prevention be standardised? Carnivore Damage Prevention News 18, 24-30.
									1									1	no data	Roper T.J., Findlay S.R., Lups P. and Shepherdson D.J. 1995. Damage by badgers Meles meles to wheat Triticum vulgare and barley Hordeum sativum crops. Journal of Applied Ecology 32, 720-726.
									1									1	incomplete data	Saito M., Momose H. and Mihira T. 2011. Both environmental factors and countermeasures affect wild boar damage to rice paddies in Boso Peninsula, Japan. Crop Protection 30, 1048-1054.
	1			1		1			1									1	no data	Salvatori V. and Mertens A.D. 2012. Damage prevention methods in Europe: experiences from LIFE nature projects. Hystrix 23, 73-79.
									1									1	no data	Schlageter A. and Haag-Wackernagel D. 2011. Effectiveness of solar blinkers as a means of crop protection from wild boar damage. Crop Protection 30, 1216-1222.
									1									1	no data	Schumann M., Schumann B., Dickman A., Watson L.H. and Marker L. 2006. Assessing the use of swing gates in game fences as a potential non-lethal predator exclusion technique. South African Journal of Wildlife Research 36, 173-181.
									1									1	no data	Schwab F.E., Pittoello G. and Simon N.E.E. 2001. Relative palatability of green manure crops and carrots to white-tailed deer. Wildlife Society Bulletin 29, 317-321.
				1			1									1		1	no data	Seijas J.M., Osorio M.A., Dominguez F.G., Munoz J., Gonzalez L.M. and Naves J. 2016. Brown bear damage protection measures to protect apiaries in the Cantambrian Mountains. Carnivore Damage Prevention News 12, 26-30.
									1									1	no data	Sexson M.G. and Farley G.H. 2012. Snowy plover nest survival in Kansas and effective management to counter negative effects of precipitation. Journal of Wildlife Management 76, 1587-1596.
									1									1	no data	Sitienei A.J., Jiwen G. and Ngene S.M. 2014. Assessing the cost of living with elephants (Loxodonta africana) in areas adjacent to Meru National Park, Kenya. European Journal of Wildlife Research 60, 323-330.
									1									1	no data	Smith T.S., Gookin J., Hopkins B.G. and Thompson S.H. 2018. Portable electric fencing for bear deterrence and conservation. Human-Wildlife Interactions 12, 309-321.
									1									1	no data	Spencer D.A. 1948. An electric fence for use in checking porcupine and other mammalian crop depredations. Journal of Wildlife Management 12, 110-111.
																		1	no data	Storer T.I., Vansell G.H. and Moses B.D. 1938. Protection of mountain apiaries from bears by use of electric fence. Journal of Wildlife Management 2, 172-178.
									1									1	no data	Stuart A.M., Kong P., Then R., Flor R.J. and Sathya K. 2020. Tailor-made solutions to tackle rodent pests of rice through community-based management approaches in Cambodia. Crop Protection 135, 104717.
									1									1	no data	Tape C., Heath D.C., Baker M.G., Dalton S., Aderhold K. and West M.E. 2019. Bear encounters with seismic stations in Alaska and northwestern Canada. Seismological Research Letters 90, 1950-1970.
									1									1	no data	Thinley P., Norbu T., Rajaratnam R., Vernes K., Dhendup P., Tenzin J., Choki K., Wangchuk S., Wangchuk T., Wangdi S., Chhetri D.B., Powrel R.B., Dorji K., Rinchen K. and Dorji N. 2020. Conservation threats to the endangered golden langur (Trachypithecus geei, Khajuria 1956) in Bhutan. Primates 61, 257-266.
									1									1	no data	Torres D.F., Oliveira E.S. and Alves R.R.N. 2018. Conflicts between humans and terrestrial vertebrates: a global review. Tropical Conservation Science 11, 1-15.
													1					1	no data	Tortato F.R., Tortato M.A. and Koehler E. 2013. Poultry predation by Leopardus wiedii and Leopardus tigrinus (Carnivora: Felidae) in southern Brazil. Revista Latinoamericana de Conservación 3, 15-17.
										1								1	no data	Tsukada H., Takeuchi M., Fukasawa M. and Shimizu N. 2010. Depredation of concentrated feed by wild mammals at a stock farm in Japan. Mammal Study 35, 281-287.
															1			1	no data	van Eden M., Ellis E. and Bruyere B.L. 2016. The influence of human-elephant conflict on electric fence management and perception among different rural communities in Laikipia County, Kenya. Human Dimensions of Wildlife 21, 283-296.
									1									1	incomplete data	van Liere D., Dwyer C., Jordan D., Premik-Banič A., Valenčič A., Kompan D. and Siard N. 2013. Farm characteristics in Slovene wolf habitat related to attacks on sheep. Applied Animal Behaviour Science 144, 46-56.
									1	1								1	no data	VerCauteren K.C., Lavelle M.J. and Hygnstrom S. 2006a. Fences and deer-damage management: a review of designs and efficacy. Wildlife Society Bulletin 34, 191-200.
										1								1	no data	VerCauteren K.C., Lavelle M.J. and Hygnstrom S.E. 2006b. A simulation model for determining cost-effectiveness of fences for reducing deer damage. Wildlife Society Bulletin 34, 16-22.
										1								1	no data	VerCauteren K.C., Vandeelen T.R., Lavelle M.J. and Hall W.H. 2010. Assessment of abilities of white-tailed deer to jump fences. Journal of Wildlife Management 74, 1378-1381.
																1		1	no data	Vidrih A. 2002. Electric fencing and carnivore damage prevention. Carnivore Damage Prevention News 5, 10-12.
				1												1		1	incomplete data	Wam H.K., Dokk J.G. and Hjeljord O. 2004a. Reduced wolf attacks on sheep in Østfold, Norway using electric fencing. Carnivore Damage Prevention News 7, 12-13.
																1		1	no data	Wam H.K., Dokk J.G. and Hjeljord O. 2004b. A simple carnivore improvement of existing sheep fencing. Carnivore Damage Prevention News 7, 14-15.
									1									1	no data	Webb S.L., Gee K.L. and Wang G. 2010. Survival and fidelity of an enclosed white-tailed deer population using capture-recapture-reporting data. Population Ecology 52, 81-88.
									1									1	incomplete data	Weingrill T., Stanisière C. and Noë R. 2005. Training vervet monkeys to avoid electric wires: is there evidence for social learning? Zoo Biology 24, 145-151.
									1									1	no data	Williams A.C., Johnsingh A.J.T. and Krausman P.R. 2001. Elephant-human conflicts in Rajaji National Park, northwestern India. Wildlife Society Bulletin 29, 1097-1104.
									1									1	small sample (treatment n = 1, control n = 2)	Wilson C.J. 1993. Badger damage to growing oats and an assessment of electric fencing as a means of its reduction. Journal of Zoology 231, 668-675.
										1				1				1	incomplete data	Wilson S.M., Madel M.J., Mattson D.J., Graham J.M., Burchfield J.A. and Belsky J.M. 2005. Natural landscape features, human-related attractants, and conflict hotspots: a spatial analysis of human-grizzly bear conflicts. Ursus 16, 117-129.
									1									1	no data	Wilson S.M., Bradley E.H. and Neudecker G.A. 2017. Learning to live with wolves: community-based conservation in the Blackfoot Valley of Montana. Human-Wildlife Interactions 11, 245-257.
															1			1	no data	Zimmermann A., Davies T.E., Hazarika N., Wilson S., Chakrabarty J., Hazarika B. and Das D. 2009. Community-based human-elephant conflict management in Assam. Gajah 30, 34-40.
1	2	1	1	6	1	2	6	3	94	46	2	2	4	11	24	26	16	185

## Sheet: Packer et al. 2013
Fence - yes/no	Lion density, /100 km2
0	1.6
0	6.67
0	2.86			Fence - treatment			No fence - control
0	0.36
0	0.63			mean	12.8388		mean	6.19208
0	1.15			n	17		n	24
0	0.53			SD	7.05409		SD	7.26974
0
0	6.47
0	18.69
0	0.89
0	23.93
1	29.78
1	22.77
0	7.77
0	2.25
0	2
0	1
0	0.3
1	6.77
1	11.45
1	20.83
1	1.23
1	13.51
1	13.48
1	17.74
1	13.81
1	12.28
1	11.36
1	14.67
1	7
0	2.53
0	14
0	22.6
0	15.3
0	8.2
0	3.79
0	3.39
1	4.94
0	1.7
1	9.76
1	6.88
